# Supplementary material for: Differences in the Intracellular Localization of Methylated β-Cyclodextrins-Threaded Polyrotaxanes Lead to Different Cellular States
Source: Biomolecules. 2023 May 29;13(6):903. doi: 10.3390/biom13060903 (PMC10296519; doi:10.3390/biom13060903)
Supplement: Supplementary file 1 [file biomolecules-13-00903-s001.zip]

Archive with 1 entries (1 files):
- biomolecules-2400010-supplementary.pdf
